# Supplementary material for: Organic Trace Mineral Source Enhances the Bioavailability, Health Status, and Gut Microbiota Community in White Shrimp (Penaeus vannamei)
Source: Biology (Basel). 2025 May 13;14(5):540. doi: 10.3390/biology14050540 (PMC12108777; doi:10.3390/biology14050540)
Supplement: Supplementary file 1 [file biology-14-00540-s001.zip]

Archive with 1 entries (1 files):
- biology-3554422-supplementary.pdf
